# Supplementary material for: Association of Antiretroviral Therapy with Platelet Function and Systemic Inflammatory Response in People Living with HIV: A Cross-Sectional Study
Source: Microorganisms. 2023 Apr 6;11(4):958. doi: 10.3390/microorganisms11040958 (PMC10144397; doi:10.3390/microorganisms11040958)
Supplement: Supplementary file 1 [file microorganisms-11-00958-s001.zip]

Archive with 1 entries (1 files):
- microorganisms-2158799-supplementary.pdf
